# Supplementary material for: Material-Specific Determination Based on Microscopic Observation of Single Microplastic Particles Stained with Fluorescent Dyes
Source: Sensors (Basel). 2022 Apr 28;22(9):3390. doi: 10.3390/s22093390 (PMC9101522; doi:10.3390/s22093390)
Supplement: Supplementary file 1 [file sensors-22-03390-s001.zip]

Archive with 1 entries (1 files):
- sensors-1650147-supplementary.pdf
